# Supplementary material for: CDCA8 as an independent predictor for a poor prognosis in liver cancer
Source: Cancer Cell Int. 2021 Mar 8;21:159. doi: 10.1186/s12935-021-01850-x (PMC7938604; doi:10.1186/s12935-021-01850-x)
Supplement: Supplementary file 2 — Additional file 2: Table S2. Expression of CDCA8 in normal tissues and liver cancer tissues.CDCA8 expression is significantly higher in liver cancer tissues than in matched to normal tissues tissues in the TCGA dataset. [file 12935_2021_1850_MOESM2_ESM.xlsx]

## Sheet: singleGene
ID	CDCA8	Type
TCGA-DD-A11C-11A-11R-A131-07	0.235708	Normal
TCGA-DD-A39X-11A-11R-A213-07	0.116132	Normal
TCGA-DD-A3A6-11A-11R-A22L-07	0.0650077	Normal
TCGA-DD-A1EJ-11A-11R-A155-07	0.13302	Normal
TCGA-G3-A3CH-11A-11R-A22L-07	0.238175	Normal
TCGA-FV-A3I0-11A-11R-A22L-07	0.0442578	Normal
TCGA-DD-A3A3-11A-11R-A22L-07	0.145097	Normal
TCGA-FV-A3I1-11A-11R-A22L-07	0.179471	Normal
TCGA-DD-A3A4-11A-11R-A22L-07	0.39756	Normal
TCGA-BC-A10U-11A-11R-A131-07	0.140579	Normal
TCGA-BC-A10Q-11A-11R-A131-07	0.309351	Normal
TCGA-DD-A1EH-11A-11R-A131-07	0.226882	Normal
TCGA-DD-A1EE-11A-11R-A131-07	0.221026	Normal
TCGA-FV-A2QR-11A-11R-A213-07	0.247521	Normal
TCGA-DD-A39W-11A-11R-A213-07	0.214286	Normal
TCGA-EP-A26S-11A-12R-A16W-07	0.109964	Normal
TCGA-DD-A1EI-11A-11R-A131-07	0.469553	Normal
TCGA-BC-A10Y-11A-11R-A131-07	0.263769	Normal
TCGA-BC-A10X-11A-11R-A131-07	0.240659	Normal
TCGA-DD-A3A5-11A-11R-A22L-07	0.0880318	Normal
TCGA-FV-A23B-11A-11R-A16W-07	0.262584	Normal
TCGA-W5-AA30-11A-11R-A41I-07	0.229361	Normal
TCGA-W5-AA2R-11A-11R-A41I-07	0.0713509	Normal
TCGA-W5-AA31-11A-11R-A41I-07	0.154014	Normal
TCGA-W5-AA2Q-11A-11R-A41I-07	0.277576	Normal
TCGA-W5-AA2I-11A-11R-A41I-07	0.173745	Normal
TCGA-W5-AA34-11A-11R-A41I-07	0.251939	Normal
TCGA-DD-A114-11A-12R-A131-07	0.819695	Normal
TCGA-BC-A216-11A-11R-A155-07	0.760994	Normal
TCGA-DD-A1EC-11A-11R-A131-07	0.165442	Normal
TCGA-BD-A2L6-11A-21R-A213-07	0.41016	Normal
TCGA-DD-A11B-11A-11R-A131-07	0.238806	Normal
TCGA-BC-A10T-11A-11R-A131-07	0.141099	Normal
TCGA-DD-A1EG-11A-11R-A213-07	0.302738	Normal
TCGA-DD-A118-11A-11R-A131-07	0.274358	Normal
TCGA-DD-A119-11A-11R-A131-07	0.135317	Normal
TCGA-DD-A11D-11A-12R-A131-07	0.172623	Normal
TCGA-DD-A1EB-11A-11R-A131-07	0.191401	Normal
TCGA-EP-A12J-11A-11R-A131-07	0.623065	Normal
TCGA-BC-A110-11A-11R-A131-07	0.0525784	Normal
TCGA-BC-A10Z-11A-11R-A131-07	0.0797333	Normal
TCGA-DD-A113-11A-12R-A131-07	0.212899	Normal
TCGA-DD-A11A-11A-11R-A131-07	0.153788	Normal
TCGA-DD-A1EL-11A-11R-A155-07	0.318498	Normal
TCGA-DD-A39V-11A-11R-A213-07	0.100792	Normal
TCGA-DD-A3A1-11A-11R-A213-07	0.103463	Normal
TCGA-DD-A3A2-11A-11R-A213-07	0.11883	Normal
TCGA-EP-A3RK-11A-11R-A22L-07	0.357999	Normal
TCGA-FV-A3R2-11A-11R-A22L-07	0.328341	Normal
TCGA-DD-A39Z-11A-21R-A213-07	0.441564	Normal
TCGA-BC-A10W-11A-11R-A131-07	0.160804	Normal
TCGA-BC-A10R-11A-11R-A131-07	0.104947	Normal
TCGA-ES-A2HT-11A-11R-A180-07	0.922042	Normal
TCGA-DD-A3A8-11A-11R-A22L-07	0.182437	Normal
TCGA-DD-A116-11A-12R-A26B-07	0.278079	Normal
TCGA-BD-A3EP-11A-12R-A22L-07	0.13711	Normal
TCGA-ZU-A8S4-11A-11R-A41I-07	0.195989	Normal
TCGA-W5-AA2U-11A-11R-A41I-07	0.093144	Normal
TCGA-XR-A8TC-01A-11R-A36F-07	1.81745	Tumor
TCGA-BC-A10W-01A-11R-A131-07	10.089	Tumor
TCGA-DD-AAVS-01A-11R-A41C-07	2.73438	Tumor
TCGA-KR-A7K2-01A-12R-A33R-07	1.72775	Tumor
TCGA-DD-AAE1-01A-11R-A41C-07	1.59847	Tumor
TCGA-BC-A69I-01A-11R-A311-07	0.412485	Tumor
TCGA-CC-A7IK-01A-12R-A33R-07	9.88756	Tumor
TCGA-DD-AAW2-01A-11R-A41C-07	1.28129	Tumor
TCGA-RG-A7D4-01A-12R-A33R-07	4.7582	Tumor
TCGA-DD-AACY-01A-11R-A41C-07	0.731207	Tumor
TCGA-G3-A7M5-01A-11R-A33R-07	0.641272	Tumor
TCGA-PD-A5DF-01A-11R-A27V-07	4.06814	Tumor
TCGA-DD-A4NB-01A-12R-A266-07	0.610789	Tumor
TCGA-ZP-A9D0-01A-11R-A37K-07	0.490733	Tumor
TCGA-CC-A7IH-01A-11R-A33J-07	2.05235	Tumor
TCGA-CC-A3MC-01A-11R-A22L-07	4.06322	Tumor
TCGA-4R-AA8I-01A-11R-A38B-07	4.69555	Tumor
TCGA-BW-A5NQ-01A-11R-A27V-07	16.2607	Tumor
TCGA-G3-A7M9-01A-23R-A352-07	34.3438	Tumor
TCGA-DD-A1EH-01A-11R-A131-07	3.40249	Tumor
TCGA-FV-A3R3-01A-11R-A22L-07	0.741204	Tumor
TCGA-DD-AAE9-01A-11R-A41C-07	2.36795	Tumor
TCGA-ED-A7PX-01A-51R-A352-07	4.9365	Tumor
TCGA-UB-A7MF-01A-11R-A33J-07	5.71805	Tumor
TCGA-DD-AAE6-01A-11R-A41C-07	10.3838	Tumor
TCGA-CC-A123-01A-11R-A131-07	1.52795	Tumor
TCGA-CC-5258-01A-01R-A131-07	6.11037	Tumor
TCGA-K7-A5RF-01A-11R-A28V-07	0.423389	Tumor
TCGA-G3-A3CH-01A-11R-A22L-07	2.84856	Tumor
TCGA-RC-A7SF-01A-11R-A352-07	2.36714	Tumor
TCGA-BC-A110-01A-11R-A131-07	0.266697	Tumor
TCGA-G3-AAV2-01A-11R-A37K-07	0.661453	Tumor
TCGA-DD-AACT-01A-11R-A41C-07	2.28602	Tumor
TCGA-DD-A4NI-01A-11R-A27V-07	0.496309	Tumor
TCGA-DD-AACK-01A-11R-A41C-07	2.68782	Tumor
TCGA-DD-AADK-01A-11R-A41C-07	1.46919	Tumor
TCGA-DD-A4NA-01A-11R-A266-07	2.9188	Tumor
TCGA-EP-A12J-01A-11R-A131-07	2.06838	Tumor
TCGA-G3-A25X-01A-11R-A16W-07	3.72027	Tumor
TCGA-ES-A2HT-01A-12R-A180-07	0.48933	Tumor
TCGA-DD-AACC-01A-11R-A41C-07	3.26081	Tumor
TCGA-BC-A10X-01A-11R-A131-07	0.400255	Tumor
TCGA-ZS-A9CF-02A-11R-A38B-07	10.7129	Tumor
TCGA-G3-A25V-01A-11R-A16W-07	0.938564	Tumor
TCGA-DD-AADU-01A-11R-A41C-07	0.452157	Tumor
TCGA-CC-A3MB-01A-11R-A213-07	5.77923	Tumor
TCGA-UB-AA0V-01A-11R-A38B-07	0.592778	Tumor
TCGA-WJ-A86L-01A-12R-A39D-07	4.30251	Tumor
TCGA-DD-A4NK-01A-11R-A28V-07	0.945478	Tumor
TCGA-BC-4072-01B-11R-A155-07	6.71599	Tumor
TCGA-DD-A3A9-01A-11R-A266-07	1.27589	Tumor
TCGA-MI-A75E-01A-11R-A32O-07	1.99493	Tumor
TCGA-DD-AAE0-01A-11R-A41C-07	7.5049	Tumor
TCGA-DD-A11A-01A-11R-A131-07	2.47845	Tumor
TCGA-DD-AADM-01A-11R-A41C-07	1.99147	Tumor
TCGA-5R-AA1C-01A-11R-A41C-07	1.98152	Tumor
TCGA-ZS-A9CG-01A-11R-A37K-07	0.281888	Tumor
TCGA-2Y-A9H8-01A-11R-A39D-07	8.24399	Tumor
TCGA-ED-A66Y-01A-11R-A311-07	5.19931	Tumor
TCGA-DD-AACV-01A-11R-A41C-07	10.5026	Tumor
TCGA-DD-A1EF-01A-11R-A131-07	5.3096	Tumor
TCGA-DD-AAVQ-01A-11R-A41C-07	4.02455	Tumor
TCGA-BC-A216-01A-11R-A155-07	11.2898	Tumor
TCGA-DD-AAW0-01A-11R-A41C-07	1.06733	Tumor
TCGA-DD-A3A7-01A-11R-A22L-07	2.07821	Tumor
TCGA-BC-A10Z-01A-11R-A131-07	3.29133	Tumor
TCGA-FV-A4ZP-01A-12R-A266-07	2.17001	Tumor
TCGA-2Y-A9GY-01A-11R-A38B-07	8.84761	Tumor
TCGA-DD-A4NP-01A-11R-A28V-07	0.162476	Tumor
TCGA-G3-A25Z-01A-11R-A16W-07	1.36219	Tumor
TCGA-BC-A69H-01A-11R-A311-07	3.10696	Tumor
TCGA-EP-A26S-01A-11R-A16W-07	1.25175	Tumor
TCGA-G3-A5SM-01A-12R-A28V-07	1.95315	Tumor
TCGA-ZP-A9D1-01A-11R-A38B-07	0.78426	Tumor
TCGA-2V-A95S-01A-11R-A37K-07	4.75749	Tumor
TCGA-ZP-A9D2-01A-11R-A38B-07	5.11038	Tumor
TCGA-DD-A3A2-01A-11R-A213-07	0.315668	Tumor
TCGA-FV-A3I0-01A-11R-A22L-07	1.06284	Tumor
TCGA-RC-A7S9-01A-11R-A33R-07	4.4159	Tumor
TCGA-DD-AACS-01A-11R-A41C-07	3.83749	Tumor
TCGA-DD-A39W-01A-11R-A213-07	1.31522	Tumor
TCGA-DD-AADR-01A-11R-A41C-07	1.41606	Tumor
TCGA-ZP-A9CZ-01A-11R-A38B-07	6.35566	Tumor
TCGA-LG-A9QD-01A-11R-A38B-07	0.283824	Tumor
TCGA-G3-A3CJ-01A-11R-A213-07	0.317853	Tumor
TCGA-CC-5259-01A-31R-A213-07	0.994995	Tumor
TCGA-2Y-A9H1-01A-11R-A38B-07	0.332163	Tumor
TCGA-DD-A39V-01A-11R-A213-07	0.796005	Tumor
TCGA-DD-AACO-01A-11R-A41C-07	1.66009	Tumor
TCGA-DD-AAE4-01A-11R-A41C-07	1.07074	Tumor
TCGA-DD-AACF-01A-11R-A41C-07	2.45887	Tumor
TCGA-DD-AACL-01A-11R-A41C-07	11.4951	Tumor
TCGA-DD-AADW-01A-11R-A39D-07	7.53606	Tumor
TCGA-BD-A3EP-01A-11R-A22L-07	2.18119	Tumor
TCGA-ZP-A9D4-01A-11R-A37K-07	2.07833	Tumor
TCGA-DD-AAVR-01A-11R-A41C-07	1.38083	Tumor
TCGA-ED-A8O5-01A-11R-A36F-07	2.14515	Tumor
TCGA-G3-A7M7-01A-12R-A352-07	0.657499	Tumor
TCGA-RC-A7SH-01A-11R-A38B-07	4.21385	Tumor
TCGA-ZS-A9CE-01A-11R-A37K-07	1.79563	Tumor
TCGA-DD-AACA-02A-11R-A41C-07	2.66237	Tumor
TCGA-DD-AAC9-01A-11R-A41C-07	0.825682	Tumor
TCGA-CC-A7IE-01A-21R-A38B-07	3.32215	Tumor
TCGA-DD-AAVU-01A-11R-A41C-07	1.39399	Tumor
TCGA-DD-AAVW-01A-11R-A41C-07	1.93917	Tumor
TCGA-DD-AADV-01A-11R-A39D-07	4.75679	Tumor
TCGA-DD-AAD0-01A-11R-A41C-07	2.75224	Tumor
TCGA-DD-AACA-01A-11R-A41C-07	2.57496	Tumor
TCGA-DD-A114-01A-11R-A131-07	14.4781	Tumor
TCGA-UB-A7ME-01A-11R-A33J-07	4.24533	Tumor
TCGA-LG-A6GG-01A-11R-A311-07	1.79136	Tumor
TCGA-DD-A4NJ-01A-11R-A27V-07	7.42905	Tumor
TCGA-W5-AA2W-01A-11R-A41I-07	2.83518	Tumor
TCGA-W5-AA2G-01A-11R-A41I-07	4.98858	Tumor
TCGA-ZH-A8Y1-01A-11R-A41I-07	3.56887	Tumor
TCGA-W5-AA31-01A-11R-A41I-07	3.95113	Tumor
TCGA-W6-AA0S-01A-11R-A41I-07	3.31074	Tumor
TCGA-W5-AA38-01A-11R-A41I-07	5.30686	Tumor
TCGA-WD-A7RX-01A-12R-A41I-07	3.95421	Tumor
TCGA-4G-AAZT-01A-11R-A41I-07	0.453745	Tumor
TCGA-3X-AAVE-01A-11R-A41I-07	7.20319	Tumor
TCGA-W5-AA2O-01A-11R-A41I-07	8.46022	Tumor
TCGA-W5-AA2T-01A-12R-A41I-07	12.1405	Tumor
TCGA-W5-AA2H-01A-31R-A41I-07	5.01434	Tumor
TCGA-ZD-A8I3-01A-11R-A41I-07	2.73951	Tumor
TCGA-W5-AA2Z-01A-11R-A41I-07	1.02281	Tumor
TCGA-W5-AA30-01A-31R-A41I-07	13.4472	Tumor
TCGA-ZH-A8Y2-01A-11R-A41I-07	6.75262	Tumor
TCGA-ZH-A8Y8-01A-51R-A41I-07	3.58308	Tumor
TCGA-W5-AA2U-01A-11R-A41I-07	6.69564	Tumor
TCGA-W5-AA39-01A-11R-A41I-07	7.82676	Tumor
TCGA-3X-AAV9-01A-72R-A41I-07	2.67293	Tumor
TCGA-W5-AA2I-01A-32R-A41I-07	12.9469	Tumor
TCGA-W5-AA36-01A-11R-A41I-07	3.64979	Tumor
TCGA-W5-AA2Q-01A-11R-A41I-07	2.85839	Tumor
TCGA-3X-AAVB-01A-31R-A41I-07	3.2359	Tumor
TCGA-DD-A1EE-01A-11R-A131-07	3.04206	Tumor
TCGA-5R-AAAM-01A-12R-A41C-07	0.796758	Tumor
TCGA-FV-A4ZQ-01A-11R-A266-07	9.16369	Tumor
TCGA-WQ-A9G7-01A-11R-A37K-07	5.71674	Tumor
TCGA-G3-AAV3-01A-11R-A37K-07	4.03389	Tumor
TCGA-DD-A4NN-01A-11R-A28V-07	4.47302	Tumor
TCGA-HP-A5MZ-01A-21R-A27V-07	1.36031	Tumor
TCGA-FV-A23B-01A-11R-A16W-07	3.16573	Tumor
TCGA-ED-A459-01A-11R-A266-07	5.75004	Tumor
TCGA-G3-AAV0-01A-11R-A37K-07	0.578869	Tumor
TCGA-K7-A6G5-01A-11R-A311-07	1.31377	Tumor
TCGA-DD-AADF-01A-11R-A41C-07	3.06229	Tumor
TCGA-2Y-A9H9-01A-21R-A39D-07	1.69029	Tumor
TCGA-MI-A75C-01A-11R-A32O-07	2.35261	Tumor
TCGA-DD-AACG-01A-11R-A41C-07	3.3312	Tumor
TCGA-BC-A112-01A-11R-A131-07	5.14266	Tumor
TCGA-2Y-A9HB-01A-11R-A39D-07	1.17614	Tumor
TCGA-DD-AADS-01A-11R-A41C-07	0.337782	Tumor
TCGA-DD-AADN-01A-11R-A41C-07	4.64764	Tumor
TCGA-CC-A7II-01A-11R-A33J-07	17.2089	Tumor
TCGA-DD-A4NG-01A-11R-A27V-07	0.857642	Tumor
TCGA-DD-A3A1-01A-11R-A213-07	1.80257	Tumor
TCGA-NI-A4U2-01A-11R-A28V-07	0.590382	Tumor
TCGA-5C-A9VH-01A-11R-A37K-07	2.60499	Tumor
TCGA-DD-AACN-01A-11R-A41C-07	0.985255	Tumor
TCGA-O8-A75V-01A-11R-A32O-07	1.61153	Tumor
TCGA-2Y-A9H7-01A-11R-A39D-07	2.16466	Tumor
TCGA-CC-A1HT-01A-11R-A131-07	20.5376	Tumor
TCGA-G3-AAV5-01A-11R-A37K-07	2.83789	Tumor
TCGA-DD-A1EI-01A-11R-A131-07	3.6345	Tumor
TCGA-DD-AADB-01A-11R-A41C-07	5.78546	Tumor
TCGA-DD-A1EK-01A-11R-A213-07	2.04826	Tumor
TCGA-DD-AAW3-01A-11R-A41C-07	0.903192	Tumor
TCGA-DD-AADO-01A-11R-A41C-07	1.33387	Tumor
TCGA-RC-A6M4-01A-11R-A32O-07	2.88476	Tumor
TCGA-ZS-A9CD-01A-11R-A37K-07	0.939328	Tumor
TCGA-FV-A3I1-01A-11R-A22L-07	5.26329	Tumor
TCGA-DD-A3A8-01A-11R-A22L-07	1.00893	Tumor
TCGA-DD-AACA-02B-11R-A41C-07	3.03937	Tumor
TCGA-CC-A3MA-01A-11R-A213-07	19.398	Tumor
TCGA-2Y-A9HA-01A-11R-A39D-07	3.66155	Tumor
TCGA-DD-A4NH-01A-11R-A27V-07	3.68064	Tumor
TCGA-ED-A82E-01A-11R-A352-07	0.555869	Tumor
TCGA-DD-A119-01A-11R-A131-07	0.962451	Tumor
TCGA-GJ-A3OU-01A-31R-A38B-07	2.52777	Tumor
TCGA-DD-AAEB-01A-11R-A41C-07	0.343205	Tumor
TCGA-5C-A9VG-01A-11R-A37K-07	6.55074	Tumor
TCGA-CC-A9FV-01A-11R-A37K-07	0.824478	Tumor
TCGA-CC-5261-01A-01R-A131-07	3.97557	Tumor
TCGA-KR-A7K8-01A-11R-A33J-07	3.15716	Tumor
TCGA-BW-A5NP-01A-11R-A27V-07	3.27058	Tumor
TCGA-DD-A4NL-01A-11R-A28V-07	0.279234	Tumor
TCGA-G3-AAV4-01A-11R-A38B-07	2.7171	Tumor
TCGA-DD-AAVX-01A-11R-A41C-07	0.427891	Tumor
TCGA-CC-A3M9-01A-11R-A213-07	26.1681	Tumor
TCGA-DD-A3A5-01A-11R-A22L-07	2.44043	Tumor
TCGA-CC-A7IL-01A-11R-A33R-07	1.63913	Tumor
TCGA-DD-AAD1-01A-11R-A41C-07	1.82749	Tumor
TCGA-G3-AAUZ-01A-11R-A38B-07	2.07774	Tumor
TCGA-DD-A4ND-01A-11R-A266-07	3.4791	Tumor
TCGA-CC-A9FU-01A-11R-A37K-07	13.4509	Tumor
TCGA-DD-A4NS-01A-11R-A311-07	1.06271	Tumor
TCGA-DD-AADD-01A-11R-A41C-07	12.2255	Tumor
TCGA-DD-A113-01A-11R-A131-07	4.0866	Tumor
TCGA-DD-A4NQ-01A-21R-A28V-07	6.50555	Tumor
TCGA-2Y-A9H5-01A-11R-A38B-07	2.28163	Tumor
TCGA-G3-A25T-01A-11R-A16W-07	4.8855	Tumor
TCGA-G3-A7M6-01A-11R-A33R-07	5.1282	Tumor
TCGA-CC-5264-01A-01R-A131-07	18.7824	Tumor
TCGA-DD-AADI-01A-11R-A41C-07	0.828428	Tumor
TCGA-DD-AACU-01A-11R-A41C-07	3.26649	Tumor
TCGA-DD-A73C-01A-12R-A33J-07	1.21233	Tumor
TCGA-G3-AAV7-01A-11R-A38B-07	19.165	Tumor
TCGA-DD-AADQ-01A-11R-A41C-07	0.735848	Tumor
TCGA-DD-AAD6-01A-11R-A41C-07	3.61337	Tumor
TCGA-DD-A1EC-01A-21R-A131-07	3.11748	Tumor
TCGA-GJ-A9DB-01A-11R-A37K-07	2.91623	Tumor
TCGA-DD-A39Y-01A-11R-A213-07	11.7932	Tumor
TCGA-ED-A7PZ-01A-11R-A33R-07	2.78217	Tumor
TCGA-CC-A9FS-01A-11R-A37K-07	1.53131	Tumor
TCGA-2Y-A9H4-01A-11R-A38B-07	2.24217	Tumor
TCGA-DD-AAVY-01A-11R-A41C-07	0.386105	Tumor
TCGA-QA-A7B7-01A-11R-A32O-07	14.3211	Tumor
TCGA-G3-A5SJ-01A-11R-A27V-07	5.56267	Tumor
TCGA-DD-AAEA-01A-11R-A41C-07	5.12255	Tumor
TCGA-XR-A8TD-01A-12R-A39D-07	5.81694	Tumor
TCGA-DD-A11D-01A-11R-A131-07	1.07628	Tumor
TCGA-DD-AAW1-01A-11R-A41C-07	0.539369	Tumor
TCGA-UB-A7MD-01A-12R-A352-07	2.772	Tumor
TCGA-YA-A8S7-01A-11R-A37K-07	12.3292	Tumor
TCGA-DD-AAEG-01A-11R-A39D-07	2.11362	Tumor
TCGA-DD-AAD3-01A-11R-A41C-07	1.75807	Tumor
TCGA-BC-A3KF-01A-11R-A213-07	3.23177	Tumor
TCGA-DD-AAD5-01A-11R-A41C-07	5.53929	Tumor
TCGA-MI-A75G-01A-11R-A32O-07	1.05487	Tumor
TCGA-DD-A1ED-01A-11R-A155-07	0.218685	Tumor
TCGA-CC-A7IJ-01A-11R-A33R-07	18.5961	Tumor
TCGA-DD-A115-01A-11R-A131-07	4.55551	Tumor
TCGA-ED-A66X-01A-11R-A311-07	3.74979	Tumor
TCGA-CC-5260-01A-01R-A131-07	8.42827	Tumor
TCGA-MR-A8JO-01A-12R-A36F-07	1.16586	Tumor
TCGA-DD-AACE-01A-11R-A41C-07	1.77502	Tumor
TCGA-2Y-A9GX-01A-11R-A38B-07	1.51477	Tumor
TCGA-DD-AAE3-01A-11R-A41C-07	0.321625	Tumor
TCGA-EP-A3JL-01A-11R-A213-07	2.49311	Tumor
TCGA-KR-A7K7-01A-11R-A33J-07	5.17655	Tumor
TCGA-DD-AADL-01A-11R-A41C-07	4.43519	Tumor
TCGA-5R-AA1D-01A-11R-A38B-07	0.469806	Tumor
TCGA-DD-AAVZ-01A-11R-A41C-07	2.32202	Tumor
TCGA-2Y-A9GT-01A-11R-A38B-07	1.09079	Tumor
TCGA-BD-A3ER-01A-11R-A213-07	1.16867	Tumor
TCGA-ZP-A9CY-01A-11R-A38B-07	0.946392	Tumor
TCGA-DD-A4NR-01A-11R-A311-07	6.70298	Tumor
TCGA-G3-A25S-01A-11R-A16W-07	2.55006	Tumor
TCGA-UB-A7MA-01A-11R-A33R-07	8.54031	Tumor
TCGA-FV-A495-01A-11R-A266-07	1.91595	Tumor
TCGA-XR-A8TG-01A-11R-A36F-07	5.48275	Tumor
TCGA-DD-A11B-01A-11R-A131-07	1.22499	Tumor
TCGA-DD-AACZ-01A-11R-A41C-07	6.37599	Tumor
TCGA-G3-A25Y-01A-11R-A16W-07	6.60522	Tumor
TCGA-2Y-A9H3-01A-11R-A38B-07	0.534101	Tumor
TCGA-DD-A1EL-01A-11R-A155-07	6.75457	Tumor
TCGA-EP-A2KC-01A-11R-A213-07	2.16053	Tumor
TCGA-RC-A6M5-01A-11R-A32O-07	0.298856	Tumor
TCGA-DD-A4NV-01A-11R-A311-07	1.21574	Tumor
TCGA-DD-A73E-01A-12R-A32O-07	1.58194	Tumor
TCGA-ED-A4XI-01A-11R-A266-07	0.704986	Tumor
TCGA-BC-A10R-01A-11R-A131-07	1.61086	Tumor
TCGA-FV-A3R2-01A-11R-A22L-07	5.29851	Tumor
TCGA-DD-A73A-01A-12R-A32O-07	2.50959	Tumor
TCGA-DD-AAEH-01A-11R-A41C-07	2.44012	Tumor
TCGA-RC-A6M6-01A-11R-A32O-07	8.93035	Tumor
TCGA-G3-A5SI-01A-31R-A27V-07	6.73873	Tumor
TCGA-DD-AACH-01A-11R-A41C-07	10.1185	Tumor
TCGA-DD-AAED-01A-12R-A41C-07	1.71804	Tumor
TCGA-CC-A8HT-01A-11R-A36F-07	16.0986	Tumor
TCGA-BC-A8YO-01A-11R-A37K-07	15.4385	Tumor
TCGA-CC-A5UD-01A-11R-A28V-07	9.42139	Tumor
TCGA-K7-AAU7-01A-11R-A38B-07	5.11845	Tumor
TCGA-G3-A5SL-01A-11R-A27V-07	0.800298	Tumor
TCGA-DD-A73G-01A-22R-A32O-07	0.970613	Tumor
TCGA-2Y-A9GS-01A-12R-A38B-07	10.4032	Tumor
TCGA-ES-A2HS-01A-11R-A180-07	0.722315	Tumor
TCGA-G3-A3CG-01A-11R-A213-07	0.877942	Tumor
TCGA-UB-A7MB-01A-11R-A33R-07	10.9755	Tumor
TCGA-WX-AA47-01A-11R-A39D-07	1.03762	Tumor
TCGA-MI-A75I-01A-11R-A32O-07	4.82724	Tumor
TCGA-BC-A3KG-01A-11R-A213-07	17.2397	Tumor
TCGA-ED-A97K-01A-21R-A38B-07	2.48027	Tumor
TCGA-CC-A7IF-01A-11R-A33J-07	3.84567	Tumor
TCGA-CC-A8HS-01A-11R-A36F-07	5.91994	Tumor
TCGA-2Y-A9GW-01A-11R-A38B-07	1.95154	Tumor
TCGA-CC-5263-01A-01R-A131-07	16.0763	Tumor
TCGA-DD-AACD-01A-11R-A41C-07	0.923042	Tumor
TCGA-FV-A496-01A-11R-A266-07	2.61887	Tumor
TCGA-DD-AAC8-01A-11R-A41C-07	0.778631	Tumor
TCGA-CC-A7IG-01A-11R-A33J-07	7.2157	Tumor
TCGA-DD-AACJ-01A-11R-A41C-07	0.223982	Tumor
TCGA-DD-A11C-01A-11R-A131-07	7.20417	Tumor
TCGA-CC-A8HV-01A-11R-A36F-07	4.32292	Tumor
TCGA-GJ-A6C0-01A-12R-A311-07	5.27076	Tumor
TCGA-XR-A8TE-01A-11R-A36F-07	0.453262	Tumor
TCGA-ED-A7XP-01A-11R-A352-07	2.36098	Tumor
TCGA-DD-AACI-01A-11R-A41C-07	0.893568	Tumor
TCGA-DD-A1EJ-01A-11R-A155-07	3.52368	Tumor
TCGA-G3-A25U-01A-11R-A16W-07	4.80774	Tumor
TCGA-DD-AACP-01A-11R-A41C-07	8.75053	Tumor
TCGA-BC-A10S-01A-22R-A131-07	0.5113	Tumor
TCGA-DD-A116-01A-11R-A131-07	1.02829	Tumor
TCGA-EP-A3RK-01A-11R-A22L-07	3.26634	Tumor
TCGA-CC-A5UC-01A-11R-A28V-07	5.51586	Tumor
TCGA-DD-A3A6-01A-11R-A22L-07	0.56958	Tumor
TCGA-DD-AACQ-01A-11R-A41C-07	5.23093	Tumor
TCGA-MR-A520-01A-11R-A266-07	0.302903	Tumor
TCGA-DD-AAEE-01A-11R-A41C-07	2.31458	Tumor
TCGA-UB-A7MC-01A-11R-A33R-07	3.76096	Tumor
TCGA-G3-A5SK-01A-11R-A27V-07	0.274522	Tumor
TCGA-5C-AAPD-01A-21R-A39D-07	7.40154	Tumor
TCGA-2Y-A9H0-01A-11R-A38B-07	7.8725	Tumor
TCGA-DD-AAE7-01A-11R-A41C-07	0.746313	Tumor
TCGA-KR-A7K0-01A-12R-A33R-07	1.68035	Tumor
TCGA-DD-AAD2-01A-11R-A41C-07	3.13109	Tumor
TCGA-MI-A75H-01A-11R-A32O-07	1.11685	Tumor
TCGA-DD-AAVP-01A-11R-A41C-07	1.13569	Tumor
TCGA-T1-A6J8-01A-11R-A32O-07	0.582902	Tumor
TCGA-EP-A2KA-01A-11R-A180-07	5.22171	Tumor
TCGA-DD-AACX-01A-11R-A41C-07	4.84679	Tumor
TCGA-DD-AAEI-01A-11R-A41C-07	4.66818	Tumor
TCGA-BC-A5W4-01A-11R-A28V-07	2.23891	Tumor
TCGA-DD-A4NF-01A-11R-A27V-07	0.319605	Tumor
TCGA-DD-AADY-01A-11R-A41C-07	1.91827	Tumor
TCGA-ZP-A9CV-01A-11R-A38B-07	1.42926	Tumor
TCGA-G3-A6UC-01A-21R-A33J-07	0.967341	Tumor
TCGA-2Y-A9H6-01A-11R-A39D-07	0.887007	Tumor
TCGA-DD-A1EG-01A-11R-A213-07	3.25625	Tumor
TCGA-WQ-AB4B-01A-11R-A41C-07	1.31045	Tumor
TCGA-ED-A627-01A-12R-A311-07	0.81304	Tumor
TCGA-BD-A2L6-01A-11R-A213-07	5.48449	Tumor
TCGA-2Y-A9GU-01A-11R-A38B-07	3.39806	Tumor
TCGA-2Y-A9GZ-01A-11R-A39D-07	2.46921	Tumor
TCGA-DD-A73F-01A-11R-A32O-07	3.41009	Tumor
TCGA-CC-A9FW-01A-11R-A37K-07	2.29165	Tumor
TCGA-G3-A3CI-01A-11R-A213-07	0.470075	Tumor
TCGA-DD-A1EB-01A-11R-A131-07	1.10737	Tumor
TCGA-FV-A2QR-01A-11R-A213-07	2.8653	Tumor
TCGA-DD-A39Z-01A-11R-A213-07	2.47336	Tumor
TCGA-DD-AADP-01A-11R-A39D-07	1.30448	Tumor
TCGA-LG-A9QC-01A-11R-A37K-07	1.09784	Tumor
TCGA-DD-AA3A-01A-11R-A37K-07	8.91811	Tumor
TCGA-HP-A5N0-01A-11R-A28V-07	0.899527	Tumor
TCGA-DD-A118-01A-11R-A131-07	2.19008	Tumor
TCGA-BC-A10U-01A-11R-A131-07	3.11396	Tumor
TCGA-DD-AADG-01A-11R-A41C-07	1.50034	Tumor
TCGA-ED-A5KG-01A-11R-A27V-07	4.73498	Tumor
TCGA-DD-A4NE-01A-11R-A27V-07	9.35283	Tumor
TCGA-ED-A7PY-01A-11R-A33R-07	1.29791	Tumor
TCGA-G3-AAV1-01A-11R-A38B-07	0.938534	Tumor
TCGA-ZS-A9CF-01A-11R-A38B-07	8.42815	Tumor
TCGA-RC-A6M3-01A-11R-A32O-07	8.12038	Tumor
TCGA-CC-A5UE-01A-11R-A28V-07	19.4095	Tumor
TCGA-RC-A7SB-01A-21R-A352-07	2.80382	Tumor
TCGA-2Y-A9GV-01A-11R-A38B-07	0.797812	Tumor
TCGA-DD-A39X-01A-11R-A213-07	1.54893	Tumor
TCGA-BC-A10T-01A-11R-A131-07	2.81519	Tumor
TCGA-BC-A10Y-01A-11R-A131-07	11.9626	Tumor
TCGA-BC-4073-01B-02R-A131-07	5.26702	Tumor
TCGA-DD-AAEK-01A-11R-A41C-07	1.79645	Tumor
TCGA-K7-A5RG-01A-11R-A28V-07	6.87621	Tumor
TCGA-G3-A3CK-01A-11R-A213-07	0.984094	Tumor
TCGA-G3-A7M8-01A-11R-A33R-07	0.588728	Tumor
TCGA-UB-AA0U-01A-11R-A38B-07	3.36893	Tumor
TCGA-ED-A7XO-01A-11R-A352-07	5.82085	Tumor
TCGA-G3-AAV6-01A-21R-A37K-07	4.72922	Tumor
TCGA-WX-AA46-01A-11R-A39D-07	0.341378	Tumor
TCGA-DD-A4NO-01A-11R-A28V-07	0.684198	Tumor
TCGA-2Y-A9H2-01A-12R-A38B-07	9.71999	Tumor
TCGA-BC-A10Q-01A-11R-A131-07	5.88708	Tumor
TCGA-RC-A7SK-01A-11R-A352-07	1.60099	Tumor
TCGA-DD-AACB-01A-11R-A41C-07	3.76872	Tumor
TCGA-DD-AAE2-01A-11R-A41C-07	3.00757	Tumor
TCGA-DD-AACW-01A-11R-A41C-07	3.69274	Tumor
TCGA-DD-A3A4-01A-11R-A22L-07	0.695643	Tumor
TCGA-DD-AAD8-01A-11R-A41C-07	4.12231	Tumor
TCGA-DD-A73D-01A-12R-A32O-07	1.32904	Tumor
TCGA-ED-A8O6-01A-11R-A36F-07	8.80917	Tumor
TCGA-DD-AAVV-01A-11R-A41C-07	2.0681	Tumor
TCGA-CC-5262-01A-01R-A131-07	6.01199	Tumor
TCGA-DD-AADC-01A-11R-A41C-07	12.2067	Tumor
TCGA-CC-A8HU-01A-11R-A36F-07	11.4306	Tumor
TCGA-DD-AADA-01A-11R-A41C-07	0.888277	Tumor
TCGA-DD-AADJ-01A-11R-A41C-07	0.775878	Tumor
TCGA-EP-A2KB-01A-11R-A180-07	3.9969	Tumor
TCGA-NI-A8LF-01A-11R-A36F-07	0.790896	Tumor
TCGA-WX-AA44-01A-11R-A39D-07	7.77311	Tumor
TCGA-FV-A2QQ-01A-11R-A22L-07	1.13581	Tumor
TCGA-BC-A217-01A-11R-A155-07	9.48254	Tumor
TCGA-DD-A1EA-01A-11R-A131-07	2.37764	Tumor
TCGA-3K-AAZ8-01A-12R-A39D-07	0.569315	Tumor
TCGA-BW-A5NO-01A-11R-A27V-07	3.25454	Tumor
TCGA-DD-A73B-01A-12R-A32O-07	4.0354	Tumor
TCGA-DD-A3A3-01A-11R-A22L-07	1.29023	Tumor
TCGA-XR-A8TF-01A-11R-A36F-07	1.00493	Tumor
TCGA-W5-AA33-01A-11R-A41I-07	2.6927	Tumor
TCGA-W5-AA34-01A-11R-A41I-07	4.34416	Tumor
TCGA-3X-AAVA-01A-11R-A41I-07	2.39095	Tumor
TCGA-ZH-A8Y4-01A-11R-A41I-07	5.23862	Tumor
TCGA-4G-AAZO-01A-12R-A41I-07	1.91002	Tumor
TCGA-ZH-A8Y6-01A-11R-A41I-07	1.92396	Tumor
TCGA-W5-AA2R-01A-11R-A41I-07	1.45758	Tumor
TCGA-ZH-A8Y5-01A-11R-A41I-07	1.42223	Tumor
TCGA-ZU-A8S4-01A-11R-A41I-07	15.5879	Tumor
