# Supplementary material for: CDCA8 as an independent predictor for a poor prognosis in liver cancer
Source: Cancer Cell Int. 2021 Mar 8;21:159. doi: 10.1186/s12935-021-01850-x (PMC7938604; doi:10.1186/s12935-021-01850-x)
Supplement: Supplementary file 3 — Additional file 3: Table S3. Kaplan–Meier survival analyses for OS analysis in liver cancer patients. Kaplan–Meier survival analysis was used to compare OS in liver cancer patients in the high and low CDCA8 expression groups in liver cancer patients. [file 12935_2021_1850_MOESM3_ESM.xlsx]

## Sheet: survival
id	futime	fustat	CDCA8
TCGA-XR-A8TC-01A-11R-A36F-07	1339	0	1.81745
TCGA-BC-A10W-01A-11R-A131-07	91	1	10.089
TCGA-DD-AAVS-01A-11R-A41C-07	1823	0	2.73438
TCGA-KR-A7K2-01A-12R-A33R-07	657	0	1.72775
TCGA-DD-AAE1-01A-11R-A41C-07	552	0	1.59847
TCGA-BC-A69I-01A-11R-A311-07	387	0	0.412485
TCGA-CC-A7IK-01A-12R-A33R-07	262	1	9.88756
TCGA-DD-AAW2-01A-11R-A41C-07	1855	0	1.28129
TCGA-RG-A7D4-01A-12R-A33R-07	1098	0	4.7582
TCGA-DD-AACY-01A-11R-A41C-07	1450	0	0.731207
TCGA-G3-A7M5-01A-11R-A33R-07	447	0	0.641272
TCGA-PD-A5DF-01A-11R-A27V-07	639	1	4.06814
TCGA-DD-A4NB-01A-12R-A266-07	391	0	0.610789
TCGA-ZP-A9D0-01A-11R-A37K-07	717	0	0.490733
TCGA-CC-A7IH-01A-11R-A33J-07	365	0	2.05235
TCGA-CC-A3MC-01A-11R-A22L-07	363	0	4.06322
TCGA-4R-AA8I-01A-11R-A38B-07	262	1	4.69555
TCGA-BW-A5NQ-01A-11R-A27V-07	0	0	16.2607
TCGA-G3-A7M9-01A-23R-A352-07	56	1	34.3438
TCGA-DD-A1EH-01A-11R-A131-07	1495	0	3.40249
TCGA-FV-A3R3-01A-11R-A22L-07	366	1	0.741204
TCGA-DD-AAE9-01A-11R-A41C-07	722	0	2.36795
TCGA-ED-A7PX-01A-51R-A352-07	6	0	4.9365
TCGA-UB-A7MF-01A-11R-A33J-07	214	1	5.71805
TCGA-DD-AAE6-01A-11R-A41C-07	141	0	10.3838
TCGA-CC-A123-01A-11R-A131-07	219	0	1.52795
TCGA-CC-5258-01A-01R-A131-07	129	1	6.11037
TCGA-K7-A5RF-01A-11R-A28V-07	631	0	0.423389
TCGA-G3-A3CH-01A-11R-A22L-07	780	0	2.84856
TCGA-RC-A7SF-01A-11R-A352-07	579	0	2.36714
TCGA-BC-A110-01A-11R-A131-07	2116	1	0.266697
TCGA-G3-AAV2-01A-11R-A37K-07	372	0	0.661453
TCGA-DD-AACT-01A-11R-A41C-07	1562	0	2.28602
TCGA-DD-A4NI-01A-11R-A27V-07	561	0	0.496309
TCGA-DD-AACK-01A-11R-A41C-07	9	0	2.68782
TCGA-DD-AADK-01A-11R-A41C-07	1049	0	1.46919
TCGA-DD-A4NA-01A-11R-A266-07	1008	0	2.9188
TCGA-EP-A12J-01A-11R-A131-07	330	0	2.06838
TCGA-G3-A25X-01A-11R-A16W-07	1779	0	3.72027
TCGA-ES-A2HT-01A-12R-A180-07	438	1	0.48933
TCGA-DD-AACC-01A-11R-A41C-07	1685	1	3.26081
TCGA-BC-A10X-01A-11R-A131-07	770	1	0.400255
TCGA-ZS-A9CF-02A-11R-A38B-07	2412	0	10.7129
TCGA-G3-A25V-01A-11R-A16W-07	860	0	0.938564
TCGA-DD-AADU-01A-11R-A41C-07	554	0	0.452157
TCGA-CC-A3MB-01A-11R-A213-07	315	1	5.77923
TCGA-UB-AA0V-01A-11R-A38B-07	314	0	0.592778
TCGA-WJ-A86L-01A-12R-A39D-07	345	0	4.30251
TCGA-DD-A4NK-01A-11R-A28V-07	1210	1	0.945478
TCGA-BC-4072-01B-11R-A155-07	1490	1	6.71599
TCGA-DD-A3A9-01A-11R-A266-07	931	1	1.27589
TCGA-MI-A75E-01A-11R-A32O-07	507	0	1.99493
TCGA-DD-AAE0-01A-11R-A41C-07	555	0	7.5049
TCGA-DD-A11A-01A-11R-A131-07	79	0	2.47845
TCGA-DD-AADM-01A-11R-A41C-07	12	1	1.99147
TCGA-5R-AA1C-01A-11R-A41C-07	364	0	1.98152
TCGA-ZS-A9CG-01A-11R-A37K-07	341	0	0.281888
TCGA-2Y-A9H8-01A-11R-A39D-07	633	1	8.24399
TCGA-ED-A66Y-01A-11R-A311-07	296	1	5.19931
TCGA-DD-AACV-01A-11R-A41C-07	1531	0	10.5026
TCGA-DD-A1EF-01A-11R-A131-07	394	1	5.3096
TCGA-DD-AAVQ-01A-11R-A41C-07	2728	0	4.02455
TCGA-BC-A216-01A-11R-A155-07	1351	0	11.2898
TCGA-DD-AAW0-01A-11R-A41C-07	2015	0	1.06733
TCGA-DD-A3A7-01A-11R-A22L-07	419	1	2.07821
TCGA-BC-A10Z-01A-11R-A131-07	34	1	3.29133
TCGA-FV-A4ZP-01A-12R-A266-07	2486	1	2.17001
TCGA-2Y-A9GY-01A-11R-A38B-07	757	1	8.84761
TCGA-DD-A4NP-01A-11R-A28V-07	3104	0	0.162476
TCGA-G3-A25Z-01A-11R-A16W-07	655	0	1.36219
TCGA-BC-A69H-01A-11R-A311-07	444	0	3.10696
TCGA-EP-A26S-01A-11R-A16W-07	237	0	1.25175
TCGA-G3-A5SM-01A-12R-A28V-07	520	0	1.95315
TCGA-ZP-A9D1-01A-11R-A38B-07	21	0	0.78426
TCGA-2V-A95S-01A-11R-A37K-07		0	4.75749
TCGA-ZP-A9D2-01A-11R-A38B-07	743	0	5.11038
TCGA-DD-A3A2-01A-11R-A213-07	2131	1	0.315668
TCGA-FV-A3I0-01A-11R-A22L-07	848	0	1.06284
TCGA-RC-A7S9-01A-11R-A33R-07	640	0	4.4159
TCGA-DD-AACS-01A-11R-A41C-07	1804	0	3.83749
TCGA-DD-A39W-01A-11R-A213-07	827	1	1.31522
TCGA-DD-AADR-01A-11R-A41C-07	2028	0	1.41606
TCGA-ZP-A9CZ-01A-11R-A38B-07	706	0	6.35566
TCGA-LG-A9QD-01A-11R-A38B-07	366	0	0.283824
TCGA-G3-A3CJ-01A-11R-A213-07	594	0	0.317853
TCGA-CC-5259-01A-31R-A213-07	250	0	0.994995
TCGA-2Y-A9H1-01A-11R-A38B-07	1229	1	0.332163
TCGA-DD-A39V-01A-11R-A213-07	643	1	0.796005
TCGA-DD-AACO-01A-11R-A41C-07	1876	0	1.66009
TCGA-DD-AAE4-01A-11R-A41C-07	608	0	1.07074
TCGA-DD-AACF-01A-11R-A41C-07	365	1	2.45887
TCGA-DD-AACL-01A-11R-A41C-07	107	1	11.4951
TCGA-DD-AADW-01A-11R-A39D-07	587	0	7.53606
TCGA-BD-A3EP-01A-11R-A22L-07	409	0	2.18119
TCGA-ZP-A9D4-01A-11R-A37K-07	395	0	2.07833
TCGA-DD-AAVR-01A-11R-A41C-07	2513	0	1.38083
TCGA-ED-A8O5-01A-11R-A36F-07	406	0	2.14515
TCGA-G3-A7M7-01A-12R-A352-07	361	0	0.657499
TCGA-RC-A7SH-01A-11R-A38B-07	468	0	4.21385
TCGA-ZS-A9CE-01A-11R-A37K-07	1241	0	1.79563
TCGA-DD-AACA-02A-11R-A41C-07	2301	0	2.66237
TCGA-DD-AAC9-01A-11R-A41C-07	347	0	0.825682
TCGA-CC-A7IE-01A-21R-A38B-07	217	1	3.32215
TCGA-DD-AAVU-01A-11R-A41C-07	2202	0	1.39399
TCGA-DD-AAVW-01A-11R-A41C-07	2317	0	1.93917
TCGA-DD-AADV-01A-11R-A39D-07	574	0	4.75679
TCGA-DD-AAD0-01A-11R-A41C-07	137	0	2.75224
TCGA-DD-A114-01A-11R-A131-07	1149	1	14.4781
TCGA-UB-A7ME-01A-11R-A33J-07	486	0	4.24533
TCGA-LG-A6GG-01A-11R-A311-07	387	0	1.79136
TCGA-DD-A4NJ-01A-11R-A27V-07	760	0	7.42905
TCGA-W5-AA2W-01A-11R-A41I-07	924	1	2.83518
TCGA-W5-AA2G-01A-11R-A41I-07	1976	0	4.98858
TCGA-ZH-A8Y1-01A-11R-A41I-07	385	1	3.56887
TCGA-W5-AA31-01A-11R-A41I-07	10	0	3.95113
TCGA-W6-AA0S-01A-11R-A41I-07	549	0	3.31074
TCGA-W5-AA38-01A-11R-A41I-07	1471	0	5.30686
TCGA-WD-A7RX-01A-12R-A41I-07	21	1	3.95421
TCGA-4G-AAZT-01A-11R-A41I-07	420	0	0.453745
TCGA-3X-AAVE-01A-11R-A41I-07	309	0	7.20319
TCGA-W5-AA2O-01A-11R-A41I-07	640	1	8.46022
TCGA-W5-AA2T-01A-12R-A41I-07	1220	1	12.1405
TCGA-W5-AA2H-01A-31R-A41I-07	1077	0	5.01434
TCGA-ZD-A8I3-01A-11R-A41I-07	169	1	2.73951
TCGA-W5-AA2Z-01A-11R-A41I-07	155	0	1.02281
TCGA-W5-AA30-01A-31R-A41I-07	1079	0	13.4472
TCGA-ZH-A8Y2-01A-11R-A41I-07	701	1	6.75262
TCGA-ZH-A8Y8-01A-51R-A41I-07	409	0	3.58308
TCGA-W5-AA2U-01A-11R-A41I-07	627	1	6.69564
TCGA-W5-AA39-01A-11R-A41I-07	170	1	7.82676
TCGA-3X-AAV9-01A-72R-A41I-07	339	1	2.67293
TCGA-W5-AA2I-01A-32R-A41I-07	1939	1	12.9469
TCGA-W5-AA36-01A-11R-A41I-07	1402	1	3.64979
TCGA-W5-AA2Q-01A-11R-A41I-07	50	0	2.85839
TCGA-3X-AAVB-01A-31R-A41I-07	402	0	3.2359
TCGA-DD-A1EE-01A-11R-A131-07	349	1	3.04206
TCGA-5R-AAAM-01A-12R-A41C-07	46	1	0.796758
TCGA-FV-A4ZQ-01A-11R-A266-07	12	0	9.16369
TCGA-WQ-A9G7-01A-11R-A37K-07	30	0	5.71674
TCGA-G3-AAV3-01A-11R-A37K-07	412	0	4.03389
TCGA-DD-A4NN-01A-11R-A28V-07	899	1	4.47302
TCGA-HP-A5MZ-01A-21R-A27V-07	91	1	1.36031
TCGA-FV-A23B-01A-11R-A16W-07	1852	1	3.16573
TCGA-ED-A459-01A-11R-A266-07	408	0	5.75004
TCGA-G3-AAV0-01A-11R-A37K-07	476	0	0.578869
TCGA-K7-A6G5-01A-11R-A311-07	512	0	1.31377
TCGA-DD-AADF-01A-11R-A41C-07	115	1	3.06229
TCGA-2Y-A9H9-01A-21R-A39D-07	697	0	1.69029
TCGA-MI-A75C-01A-11R-A32O-07	291	0	2.35261
TCGA-DD-AACG-01A-11R-A41C-07	469	1	3.3312
TCGA-BC-A112-01A-11R-A131-07	153	1	5.14266
TCGA-2Y-A9HB-01A-11R-A39D-07	260	0	1.17614
TCGA-DD-AADS-01A-11R-A41C-07	474	0	0.337782
TCGA-DD-AADN-01A-11R-A41C-07	898	0	4.64764
TCGA-CC-A7II-01A-11R-A33J-07	399	0	17.2089
TCGA-DD-A4NG-01A-11R-A27V-07	802	1	0.857642
TCGA-DD-A3A1-01A-11R-A213-07	233	1	1.80257
TCGA-NI-A4U2-01A-11R-A28V-07	1791	1	0.590382
TCGA-5C-A9VH-01A-11R-A37K-07	322	0	2.60499
TCGA-DD-AACN-01A-11R-A41C-07	1302	0	0.985255
TCGA-O8-A75V-01A-11R-A32O-07	538	0	1.61153
TCGA-2Y-A9H7-01A-11R-A39D-07	1168	0	2.16466
TCGA-CC-A1HT-01A-11R-A131-07	101	1	20.5376
TCGA-G3-AAV5-01A-11R-A37K-07	354	0	2.83789
TCGA-DD-A1EI-01A-11R-A131-07	183	0	3.6345
TCGA-DD-AADB-01A-11R-A41C-07	1242	0	5.78546
TCGA-DD-A1EK-01A-11R-A213-07	558	1	2.04826
TCGA-DD-AAW3-01A-11R-A41C-07	1633	0	0.903192
TCGA-DD-AADO-01A-11R-A41C-07	453	0	1.33387
TCGA-RC-A6M4-01A-11R-A32O-07	22	0	2.88476
TCGA-ZS-A9CD-01A-11R-A37K-07	1386	1	0.939328
TCGA-FV-A3I1-01A-11R-A22L-07	247	1	5.26329
TCGA-DD-A3A8-01A-11R-A22L-07	11	1	1.00893
TCGA-CC-A3MA-01A-11R-A213-07	303	1	19.398
TCGA-2Y-A9HA-01A-11R-A39D-07	36	1	3.66155
TCGA-DD-A4NH-01A-11R-A27V-07	690	0	3.68064
TCGA-ED-A82E-01A-11R-A352-07	408	0	0.555869
TCGA-DD-A119-01A-11R-A131-07	223	1	0.962451
TCGA-GJ-A3OU-01A-31R-A38B-07	879	0	2.52777
TCGA-DD-AAEB-01A-11R-A41C-07	478	0	0.343205
TCGA-5C-A9VG-01A-11R-A37K-07	328	0	6.55074
TCGA-CC-A9FV-01A-11R-A37K-07	0	0	0.824478
TCGA-CC-5261-01A-01R-A131-07	97	1	3.97557
TCGA-KR-A7K8-01A-11R-A33J-07	906	0	3.15716
TCGA-BW-A5NP-01A-11R-A27V-07	0	0	3.27058
TCGA-DD-A4NL-01A-11R-A28V-07	1711	0	0.279234
TCGA-G3-AAV4-01A-11R-A38B-07	27	1	2.7171
TCGA-DD-AAVX-01A-11R-A41C-07	1718	0	0.427891
TCGA-CC-A3M9-01A-11R-A213-07	300	1	26.1681
TCGA-DD-A3A5-01A-11R-A22L-07	3125	1	2.44043
TCGA-CC-A7IL-01A-11R-A33R-07	278	1	1.63913
TCGA-DD-AAD1-01A-11R-A41C-07	564	0	1.82749
TCGA-G3-AAUZ-01A-11R-A38B-07	480	0	2.07774
TCGA-DD-A4ND-01A-11R-A266-07	2232	0	3.4791
TCGA-CC-A9FU-01A-11R-A37K-07	0	0	13.4509
TCGA-DD-A4NS-01A-11R-A311-07	2456	1	1.06271
TCGA-DD-AADD-01A-11R-A41C-07	1231	0	12.2255
TCGA-DD-A113-01A-11R-A131-07	2425	0	4.0866
TCGA-DD-A4NQ-01A-21R-A28V-07	373	1	6.50555
TCGA-2Y-A9H5-01A-11R-A38B-07	555	1	2.28163
TCGA-G3-A25T-01A-11R-A16W-07	1553	0	4.8855
TCGA-G3-A7M6-01A-11R-A33R-07	632	0	5.1282
TCGA-CC-5264-01A-01R-A131-07	102	1	18.7824
TCGA-DD-AADI-01A-11R-A41C-07	1085	0	0.828428
TCGA-DD-AACU-01A-11R-A41C-07	1567	0	3.26649
TCGA-DD-A73C-01A-12R-A33J-07	701	0	1.21233
TCGA-G3-AAV7-01A-11R-A38B-07	361	0	19.165
TCGA-DD-AADQ-01A-11R-A41C-07	436	0	0.735848
TCGA-DD-AAD6-01A-11R-A41C-07	672	0	3.61337
TCGA-DD-A1EC-01A-21R-A131-07	602	0	3.11748
TCGA-GJ-A9DB-01A-11R-A37K-07	67	1	2.91623
TCGA-DD-A39Y-01A-11R-A213-07	171	1	11.7932
TCGA-ED-A7PZ-01A-11R-A33R-07	6	0	2.78217
TCGA-CC-A9FS-01A-11R-A37K-07	211	0	1.53131
TCGA-2Y-A9H4-01A-11R-A38B-07	1452	0	2.24217
TCGA-DD-AAVY-01A-11R-A41C-07	1970	0	0.386105
TCGA-QA-A7B7-01A-11R-A32O-07	94	0	14.3211
TCGA-G3-A5SJ-01A-11R-A27V-07	698	0	5.56267
TCGA-DD-AAEA-01A-11R-A41C-07	575	0	5.12255
TCGA-XR-A8TD-01A-12R-A39D-07	1030	0	5.81694
TCGA-DD-A11D-01A-11R-A131-07	1560	1	1.07628
TCGA-DD-AAW1-01A-11R-A41C-07	1989	0	0.539369
TCGA-UB-A7MD-01A-12R-A352-07	52	1	2.772
TCGA-YA-A8S7-01A-11R-A37K-07	412	1	12.3292
TCGA-DD-AAEG-01A-11R-A39D-07	719	0	2.11362
TCGA-DD-AAD3-01A-11R-A41C-07	1295	0	1.75807
TCGA-BC-A3KF-01A-11R-A213-07	8	0	3.23177
TCGA-DD-AAD5-01A-11R-A41C-07	1345	0	5.53929
TCGA-MI-A75G-01A-11R-A32O-07	698	0	1.05487
TCGA-DD-A1ED-01A-11R-A155-07	2301	0	0.218685
TCGA-CC-A7IJ-01A-11R-A33R-07	382	0	18.5961
TCGA-DD-A115-01A-11R-A131-07	2542	1	4.55551
TCGA-ED-A66X-01A-11R-A311-07	406	0	3.74979
TCGA-CC-5260-01A-01R-A131-07	87	1	8.42827
TCGA-MR-A8JO-01A-12R-A36F-07	330	0	1.16586
TCGA-DD-AACE-01A-11R-A41C-07	2184	0	1.77502
TCGA-2Y-A9GX-01A-11R-A38B-07	2442	0	1.51477
TCGA-DD-AAE3-01A-11R-A41C-07	566	0	0.321625
TCGA-EP-A3JL-01A-11R-A213-07	303	0	2.49311
TCGA-KR-A7K7-01A-11R-A33J-07	407	0	5.17655
TCGA-DD-AADL-01A-11R-A41C-07	636	0	4.43519
TCGA-5R-AA1D-01A-11R-A38B-07	337	0	0.469806
TCGA-DD-AAVZ-01A-11R-A41C-07	1900	0	2.32202
TCGA-2Y-A9GT-01A-11R-A38B-07	1624	1	1.09079
TCGA-BD-A3ER-01A-11R-A213-07	1115	0	1.16867
TCGA-ZP-A9CY-01A-11R-A38B-07	782	0	0.946392
TCGA-DD-A4NR-01A-11R-A311-07	9	1	6.70298
TCGA-G3-A25S-01A-11R-A16W-07	416	1	2.55006
TCGA-UB-A7MA-01A-11R-A33R-07	535	0	8.54031
TCGA-FV-A495-01A-11R-A266-07	1	0	1.91595
TCGA-XR-A8TG-01A-11R-A36F-07	898	0	5.48275
TCGA-DD-A11B-01A-11R-A131-07	14	1	1.22499
TCGA-DD-AACZ-01A-11R-A41C-07	171	1	6.37599
TCGA-G3-A25Y-01A-11R-A16W-07	452	1	6.60522
TCGA-2Y-A9H3-01A-11R-A38B-07	1516	0	0.534101
TCGA-DD-A1EL-01A-11R-A155-07	415	1	6.75457
TCGA-EP-A2KC-01A-11R-A213-07	19	1	2.16053
TCGA-RC-A6M5-01A-11R-A32O-07	15	0	0.298856
TCGA-DD-A4NV-01A-11R-A311-07	2018	0	1.21574
TCGA-DD-A73E-01A-12R-A32O-07	44	0	1.58194
TCGA-ED-A4XI-01A-11R-A266-07	386	0	0.704986
TCGA-BC-A10R-01A-11R-A131-07	308	1	1.61086
TCGA-FV-A3R2-01A-11R-A22L-07	194	1	5.29851
TCGA-DD-A73A-01A-12R-A32O-07	728	0	2.50959
TCGA-DD-AAEH-01A-11R-A41C-07	784	0	2.44012
TCGA-RC-A6M6-01A-11R-A32O-07	9	0	8.93035
TCGA-G3-A5SI-01A-31R-A27V-07	768	1	6.73873
TCGA-DD-AACH-01A-11R-A41C-07	195	1	10.1185
TCGA-DD-AAED-01A-12R-A41C-07	763	0	1.71804
TCGA-CC-A8HT-01A-11R-A36F-07	140	1	16.0986
TCGA-BC-A8YO-01A-11R-A37K-07	562	0	15.4385
TCGA-CC-A5UD-01A-11R-A28V-07	304	1	9.42139
TCGA-K7-AAU7-01A-11R-A38B-07	359	0	5.11845
TCGA-G3-A5SL-01A-11R-A27V-07	621	0	0.800298
TCGA-DD-A73G-01A-22R-A32O-07	3478	0	0.970613
TCGA-2Y-A9GS-01A-12R-A38B-07	724	1	10.4032
TCGA-ES-A2HS-01A-11R-A180-07	688	1	0.722315
TCGA-G3-A3CG-01A-11R-A213-07	673	0	0.877942
TCGA-UB-A7MB-01A-11R-A33R-07	601	0	10.9755
TCGA-WX-AA47-01A-11R-A39D-07	556	1	1.03762
TCGA-MI-A75I-01A-11R-A32O-07	630	0	4.82724
TCGA-BC-A3KG-01A-11R-A213-07	498	0	17.2397
TCGA-ED-A97K-01A-21R-A38B-07	6	0	2.48027
TCGA-CC-A7IF-01A-11R-A33J-07	649	1	3.84567
TCGA-CC-A8HS-01A-11R-A36F-07	300	1	5.91994
TCGA-2Y-A9GW-01A-11R-A38B-07	1271	1	1.95154
TCGA-CC-5263-01A-01R-A131-07	129	1	16.0763
TCGA-DD-AACD-01A-11R-A41C-07	381	1	0.923042
TCGA-FV-A496-01A-11R-A266-07	10	0	2.61887
TCGA-DD-AAC8-01A-11R-A41C-07	16	1	0.778631
TCGA-CC-A7IG-01A-11R-A33J-07	299	1	7.2157
TCGA-DD-AACJ-01A-11R-A41C-07	2102	0	0.223982
TCGA-DD-A11C-01A-11R-A131-07	662	0	7.20417
TCGA-CC-A8HV-01A-11R-A36F-07	279	1	4.32292
TCGA-GJ-A6C0-01A-12R-A311-07	31	1	5.27076
TCGA-XR-A8TE-01A-11R-A36F-07	925	0	0.453262
TCGA-ED-A7XP-01A-11R-A352-07	400	0	2.36098
TCGA-DD-AACI-01A-11R-A41C-07	1618	0	0.893568
TCGA-DD-A1EJ-01A-11R-A155-07	1005	1	3.52368
TCGA-G3-A25U-01A-11R-A16W-07	1636	0	4.80774
TCGA-DD-AACP-01A-11R-A41C-07	415	0	8.75053
TCGA-BC-A10S-01A-22R-A131-07	1423	1	0.5113
TCGA-DD-A116-01A-11R-A131-07	1622	1	1.02829
TCGA-EP-A3RK-01A-11R-A22L-07	363	0	3.26634
TCGA-CC-A5UC-01A-11R-A28V-07	347	1	5.51586
TCGA-DD-A3A6-01A-11R-A22L-07	3258	1	0.56958
TCGA-DD-AACQ-01A-11R-A41C-07	432	1	5.23093
TCGA-MR-A520-01A-11R-A266-07	229	0	0.302903
TCGA-DD-AAEE-01A-11R-A41C-07	810	0	2.31458
TCGA-UB-A7MC-01A-11R-A33R-07	500	0	3.76096
TCGA-G3-A5SK-01A-11R-A27V-07	744	0	0.274522
TCGA-5C-AAPD-01A-21R-A39D-07	20	0	7.40154
TCGA-2Y-A9H0-01A-11R-A38B-07	3675	0	7.8725
TCGA-DD-AAE7-01A-11R-A41C-07	644	0	0.746313
TCGA-KR-A7K0-01A-12R-A33R-07	65	1	1.68035
TCGA-DD-AAD2-01A-11R-A41C-07	658	0	3.13109
TCGA-MI-A75H-01A-11R-A32O-07	747	0	1.11685
TCGA-DD-AAVP-01A-11R-A41C-07	2752	0	1.13569
TCGA-T1-A6J8-01A-11R-A32O-07	23	0	0.582902
TCGA-EP-A2KA-01A-11R-A180-07	357	0	5.22171
TCGA-DD-AACX-01A-11R-A41C-07	170	0	4.84679
TCGA-DD-AAEI-01A-11R-A41C-07	1531	0	4.66818
TCGA-BC-A5W4-01A-11R-A28V-07	547	1	2.23891
TCGA-DD-A4NF-01A-11R-A27V-07	428	0	0.319605
TCGA-DD-AADY-01A-11R-A41C-07	555	0	1.91827
TCGA-ZP-A9CV-01A-11R-A38B-07	1088	1	1.42926
TCGA-G3-A6UC-01A-21R-A33J-07	671	0	0.967341
TCGA-2Y-A9H6-01A-11R-A39D-07	357	0	0.887007
TCGA-DD-A1EG-01A-11R-A213-07	1372	1	3.25625
TCGA-WQ-AB4B-01A-11R-A41C-07	395	0	1.31045
TCGA-ED-A627-01A-12R-A311-07	423	0	0.81304
TCGA-BD-A2L6-01A-11R-A213-07	1363	0	5.48449
TCGA-2Y-A9GU-01A-11R-A38B-07	1939	0	3.39806
TCGA-2Y-A9GZ-01A-11R-A39D-07	848	1	2.46921
TCGA-DD-A73F-01A-11R-A32O-07	1085	0	3.41009
TCGA-CC-A9FW-01A-11R-A37K-07	248	0	2.29165
TCGA-G3-A3CI-01A-11R-A213-07	180	0	0.470075
TCGA-DD-A1EB-01A-11R-A131-07	2017	0	1.10737
TCGA-FV-A2QR-01A-11R-A213-07	581	1	2.8653
TCGA-DD-A39Z-01A-11R-A213-07	601	1	2.47336
TCGA-DD-AADP-01A-11R-A39D-07	458	0	1.30448
TCGA-LG-A9QC-01A-11R-A37K-07	425	0	1.09784
TCGA-DD-AA3A-01A-11R-A37K-07	410	1	8.91811
TCGA-HP-A5N0-01A-11R-A28V-07	752	1	0.899527
TCGA-DD-A118-01A-11R-A131-07	3437	0	2.19008
TCGA-BC-A10U-01A-11R-A131-07	837	1	3.11396
TCGA-DD-AADG-01A-11R-A41C-07	1145	0	1.50034
TCGA-ED-A5KG-01A-11R-A27V-07	482	0	4.73498
TCGA-DD-A4NE-01A-11R-A27V-07	660	1	9.35283
TCGA-ED-A7PY-01A-11R-A33R-07	390	0	1.29791
TCGA-G3-AAV1-01A-11R-A38B-07	359	1	0.938534
TCGA-RC-A6M3-01A-11R-A32O-07	0	0	8.12038
TCGA-CC-A5UE-01A-11R-A28V-07	272	1	19.4095
TCGA-RC-A7SB-01A-21R-A352-07	588	0	2.80382
TCGA-2Y-A9GV-01A-11R-A38B-07	2532	1	0.797812
TCGA-DD-A39X-01A-11R-A213-07	1694	1	1.54893
TCGA-BC-A10T-01A-11R-A131-07	837	1	2.81519
TCGA-BC-A10Y-01A-11R-A131-07	711	1	11.9626
TCGA-BC-4073-01B-02R-A131-07	352	0	5.26702
TCGA-DD-AAEK-01A-11R-A41C-07	1067	0	1.79645
TCGA-K7-A5RG-01A-11R-A28V-07	519	0	6.87621
TCGA-G3-A3CK-01A-11R-A213-07	585	0	0.984094
TCGA-G3-A7M8-01A-11R-A33R-07	430	0	0.588728
TCGA-UB-AA0U-01A-11R-A38B-07	327	0	3.36893
TCGA-ED-A7XO-01A-11R-A352-07	427	0	5.82085
TCGA-G3-AAV6-01A-21R-A37K-07	65	1	4.72922
TCGA-WX-AA46-01A-11R-A39D-07	756	0	0.341378
TCGA-DD-A4NO-01A-11R-A28V-07	2245	0	0.684198
TCGA-2Y-A9H2-01A-12R-A38B-07	1731	0	9.71999
TCGA-BC-A10Q-01A-11R-A131-07	1135	1	5.88708
TCGA-RC-A7SK-01A-11R-A352-07	472	0	1.60099
TCGA-DD-AACB-01A-11R-A41C-07	2324	0	3.76872
TCGA-DD-AAE2-01A-11R-A41C-07	638	0	3.00757
TCGA-DD-AACW-01A-11R-A41C-07	1424	0	3.69274
TCGA-DD-A3A4-01A-11R-A22L-07	612	1	0.695643
TCGA-DD-AAD8-01A-11R-A41C-07	1219	0	4.12231
TCGA-DD-A73D-01A-12R-A32O-07	693	0	1.32904
TCGA-ED-A8O6-01A-11R-A36F-07	56	1	8.80917
TCGA-DD-AAVV-01A-11R-A41C-07	2455	0	2.0681
TCGA-CC-5262-01A-01R-A131-07	103	1	6.01199
TCGA-DD-AADC-01A-11R-A41C-07	425	1	12.2067
TCGA-CC-A8HU-01A-11R-A36F-07	344	1	11.4306
TCGA-DD-AADA-01A-11R-A41C-07	1233	0	0.888277
TCGA-DD-AADJ-01A-11R-A41C-07	1066	0	0.775878
TCGA-EP-A2KB-01A-11R-A180-07	334	0	3.9969
TCGA-NI-A8LF-01A-11R-A36F-07	606	0	0.790896
TCGA-WX-AA44-01A-11R-A39D-07	615	0	7.77311
TCGA-FV-A2QQ-01A-11R-A22L-07	729	0	1.13581
TCGA-BC-A217-01A-11R-A155-07	421	0	9.48254
TCGA-DD-A1EA-01A-11R-A131-07	2415	0	2.37764
TCGA-3K-AAZ8-01A-12R-A39D-07	396	0	0.569315
TCGA-BW-A5NO-01A-11R-A27V-07	20	0	3.25454
TCGA-DD-A73B-01A-12R-A32O-07	283	1	4.0354
TCGA-DD-A3A3-01A-11R-A22L-07	535	1	1.29023
TCGA-XR-A8TF-01A-11R-A36F-07	693	1	1.00493
TCGA-W5-AA33-01A-11R-A41I-07	1449	0	2.6927
TCGA-W5-AA34-01A-11R-A41I-07	555	1	4.34416
TCGA-3X-AAVA-01A-11R-A41I-07	445	1	2.39095
TCGA-ZH-A8Y4-01A-11R-A41I-07	741	1	5.23862
TCGA-4G-AAZO-01A-12R-A41I-07	1177	0	1.91002
TCGA-ZH-A8Y6-01A-11R-A41I-07	519	0	1.92396
TCGA-W5-AA2R-01A-11R-A41I-07	1485	0	1.45758
TCGA-ZH-A8Y5-01A-11R-A41I-07	1015	0	1.42223
TCGA-ZU-A8S4-01A-11R-A41I-07	98	1	15.5879
